# Supplementary material for: Extracellular Matrix Features Discriminate Aggressive HER2-Positive Breast Cancer Patients Who Benefit from Trastuzumab Treatment
Source: Cells. 2020 Feb 13;9(2):434. doi: 10.3390/cells9020434 (PMC7072535; doi:10.3390/cells9020434)
Supplement: Supplementary file 1 [file cells-09-00434-s001.zip]

Archive with 5 entries (5 files):
- Figure S2.docx
- Supplementary Table 1.docx
- Supplementary Table 2.docx
- Supplementary Table 3.docx
- Figure S1.docx
